# Supplementary material for: Pim Kinases Promote Migration and Metastatic Growth of Prostate Cancer Xenografts
Source: PLoS One. 2015 Jun 15;10(6):e0130340. doi: 10.1371/journal.pone.0130340 (PMC4467846; doi:10.1371/journal.pone.0130340)
Supplement: S1 Table — List of zebrafish embryos treated with Pim inhibitors or DMSO at 6 h post-fertilization and analysed for their viability and possible abnormalities at 50 h post-fertilization. (XLSX) [file pone.0130340.s009.xlsx]

## Sheet: TableS1
S1 Table.	Pim inhibitor tolerance in zebrafish embryos.
Treatment	Concentration	Viable embryos	Normal body structure	Number of embryos
DMSO	0.1 %	1	1	8
BA-1a	1 µM	0.83	1	6
	5 µM	1	1	6
BA-2c	1 µM	0.86	1	7
	5 µM	0.57	0	7
DHPCC-9	10 µM	0.88	1	8
