# Supplementary material for: Pim Kinases Promote Migration and Metastatic Growth of Prostate Cancer Xenografts
Source: PLoS One. 2015 Jun 15;10(6):e0130340. doi: 10.1371/journal.pone.0130340 (PMC4467846; doi:10.1371/journal.pone.0130340)
Supplement: S3 Table — List of mice with prostate xenograft tumors and metastases in the prostate-draining lymph nodes and/or the lungs. In addition, the groups were compared based on the number of metastases in different organ types (lymph nodes or/and lungs). DMSO or DMA treatments have been combined as control treatments. (XLSX) [file pone.0130340.s011.xlsx]

## Sheet: TableS2
S3 Table.	Metastases from orthotopic tumors.
Experiment	Cell line	Treatment	Animals with metastases/group
			Lymph nodes	Lungs	Lymph nodes or lungs	Lymph nodes and lungs
Orthotopic 1 (preliminary)	Mock	-	1/1	0/1	1/1	0/1
	Pim-3	-	3/3	2/3	3/3	2/3
Orthotopic 2	Mock	Control	4/6	0/6	4/6	0/6
	Pim-1	-	4/4	2/4	4/4	2/4
	Pim-3	Control	7/8	4/8	8/8	3/8
		DHPCC-9	2/7	1/7	3/7	0/7
		BA-1a	3/3	0/3	3/3	0/3
