# Supplementary material for: Pim Kinases Promote Migration and Metastatic Growth of Prostate Cancer Xenografts
Source: PLoS One. 2015 Jun 15;10(6):e0130340. doi: 10.1371/journal.pone.0130340 (PMC4467846; doi:10.1371/journal.pone.0130340)
Supplement: S5 Table — Original sample number represents the number of mice with tumors in each group. DMSO or DMA treatments are combined as control treatments. (XLSX) [file pone.0130340.s013.xlsx]

## Sheet: Taul1
S5 Table.	Detailed information for excluding samples in immunohistochemical analysis of the second orthotopic set samples.
Cell line	Treatment	Original sample number (n)	Excluded samples (mice with a fully necrotic tumor)	Number of samples (n) in analysis
Mock	Control	6	1	5
Pim-1	-	4	0	4
Pim-3	Control	8	1	7
Pim-3	DHPCC-9	7	1	6
Pim-3	BA-1a	3	0	not analysed
